# Supplementary material for: The challenges and necessity of situating ‘illness narratives’ in recovery and mental health treatment
Source: BJPsych Bull. 2022 Apr;46(2):77–82. doi: 10.1192/bjb.2021.4 (PMC9074157; doi:10.1192/bjb.2021.4)
Supplement: Supplementary file 1 [file S2056469421000048sup.zip]

Archive with 2 entries (2 files):
- S2056469421000048sup001.pdf
- S2056469421000048sup002.pdf
